# Supplementary material for: All for One Health and One Health for All: Considerations for Successful Citizen Science Projects Conducting Vector Surveillance from Animal Hosts
Source: Insects. 2022 May 24;13(6):492. doi: 10.3390/insects13060492 (PMC9225105; doi:10.3390/insects13060492)
Supplement: Supplementary file 1 [file insects-13-00492-s001.zip]

Archive with 1 entries (1 files):
- insects-1707532-supplementary.xlsx
