# Supplementary material for: All for One Health and One Health for All: Considerations for Successful Citizen Science Projects Conducting Vector Surveillance from Animal Hosts
Source: Insects. 2022 May 24;13(6):492. doi: 10.3390/insects13060492 (PMC9225105; doi:10.3390/insects13060492)
Supplement: Supplementary file 1 [file insects-13-00492-s001.zip › insects-1707532-supplementary.xlsx]

## Sheet: Sheet1
	Elk (Cervus canadensis)	Moose (Alces alces)	Mule deer (Odocoileus hemionus)	White-tailed deer (Odocoileus virginianus)	American bison (Bison bison)	Black bear (Ursus americanus)	Bobcat (Lynx rufus)	Cougar (Puma concolor)	North American river otter (Lontra canadensis)	Squirrels (Sciurus spp.)	Wild turkey (Meleagris gallopavo)	Sandhill crane (Antigone canadensis)	Canids (Canidae)
AK		b													a = state wide, mandatory in-person check
AL				b						b	b				b = limited areas of state, voluntary check, or electronic check option available
AR															*All hunters - with or without game - must stop at any wildlife check station encountered
AZ	b		b	b	b							a
CA			b	b
CO
CT				b
DE											a
FL
GA
HI
IA
ID*	a	a	a	a		a	a	a	a	a			a
IL				b
IN				b							b
KS
KY
LA				b
MA				b		b	a		a		b		b
MD						a
ME		a		a		a					a
MI				b
MN				a/b
MO
MS
MT*	a	a	a	a	a	a	a	a		a	a		a	*All hunters - with or without game - must stop at any wildlife check station encountered
NC				b		b					b
ND
NE	a							a
NH				a							b
NJ
NM			a/b	a/b
NV
NY
OH									a
OK
OR								a
PA	a			a		a
RI				a
SC
SD
TN	b			b		b					b
TX			b	b
UT			b	b
VA				b
VT	a	a		a		a					a
WA
WI				b
WV				b
WY*	a	a	a	a		a	a	a		a	a	a	a	*All hunters - with or without game - must stop at any wildlife check station encountered
